# Supplementary material for: Screening of Medicines for Malaria Venture Open Boxes Identifies Potent SARS-CoV‑2 Papain-like Protease (PLpro) Inhibitors
Source: ACS Omega. 2025 Sep 11;10(37):42711–24. doi: 10.1021/acsomega.5c04858 (PMC12461331; doi:10.1021/acsomega.5c04858)
Supplement: Supplementary file 1 [file ao5c04858_si_001.xlsx]

## Sheet: ADME_in vitro
Batch No.	External Id.	Structural formula	Molecular Formula	Molecular Weight (g/mol)	eLogD pH 7.4	Pe (10-6 cm/s) pH 6.5 to 7.4	Kinetic Solubility		HLM		MLM		Plasma Stability
							pH 2.0 (μg/mL)	pH 7.4 (μg/mL)	T1/2 (min.)	CLint(mic) (μL/min/mg)	T1/2 (min.)	CLint(mic) (μL/min/mg)	Remaining 60 min. (%)	T1/2 (min.)
#1	MMV1848784		C25H28N2O2	388.215	4.175	1	> 24,87	> 21,78	23.66	117.2	18.94	146.4	43.36	266.6
#2	MMV1898892		C22H28N2O2	352.215	2.999	1.47	> 22,05	> 21,97	113.63	24.4	9.25	299.6	91.46	-
#3	MMV1898893		C22H28N2O2	352.215	3.002	2.35	> 22,10	> 22,29	231.049	12	29.5	94	83.8	-
#4	MMV1898894		C26H30N2O	386.236	4.558	0.78	> 24,21	8.09	35.3647	78.4	12.96	214	58.47	385.08
#5	MMV1898895		C26H30N2O	386.236	4.553	0.67	> 25,03	8.62	18.24	152	9.48	292.4	33.79	239.02
#6	MMV1898896		C26H30N2O2	402.231	4.278	1.74	> 24,89	> 12,73	31.36	88.4	16.23	170.8	90.29	2310.49
#7	MMV1898897		C26H30N2O2	402.231	4.273	1.03	> 24,77	> 15,92	13.51	205.2	7.33	378	95.21	6931.47
#8	MMV1898898		C25H28N2O2	388.215	4.559	1.07	> 22,94	> 15,77	14.91	186	7.97	348	84.48	-
#9	MMV1898899		C25H28N2O2	388.215	4.566	1.23	> 23,00	> 15,64	6.34	437.6	3.92	706.4	94.44	-
#10	MMV1898900		C24H27N3O	373.215	3.32	1.01	> 17,28	> 30,98	36.67	75.6	25.3	109.6	97.19	-
#11	MMV1898901		C25H34N2O	378.267	4.8	0.35	> 23,15	6.15	13.25	209.2	7.84	353.6	47.1	315.07
#12	MMV1898902		C25H27ClN2O	406.181	4.697	0.25	> 24,06	10.21	28.52	97.2	12.27	226	89.75	2310.49
#13	MMV1898903		C25H27ClN2O	406.181	4.699	0.3	> 24,36	> 13,38	15.07	184	9.19	301.6	46.83	364.81
#14	MMV1898913		C18H28N2O2	304.215	1.612	0.77	> 18,37	> 18,28	301.37	< 12,00	42.27	65.6	30.29	223.6
#15	MMV1899571		C25H28N2O2	388.215	4.242	0.46	> 23,93	> 19,07	16.05	172.8	3.74	741.6	79.94	1155.25
#16	MMV1899572		C25H28N2O2	388.215	4.243	0.53	> 24,64	> 19,51	10.93	253.6	10.39	266.8	88.71	1732.87
#17	MMV1899573		C25H28N2O2	388.215	4.248	0.61	> 24,03	> 19,88	21.7288	127.6	10.27	270	73.01	770.16
#18	MMV1899574		C25H28N2O2	388.215	4.242	0.56	> 25,18	> 19,79	13.08	212	4.76	582	56.69	462.1
original	MMV1634397		C26H30N2O2	402.231	4.168	1.07	> 24,60	> 21,64	34.4849	80.4	21.53	128.8	54.08	433.22
Permeability classification criteria
Pe ≥ 1.5 10-6 cm/s → High Permeability
Pe < 1.5 10-6 cm/s → Low Permeability
Kinetic solubility classification criteria (Kerns, E. and Di, L. (2008) Drug-like properties: concepts, structure design and methods: from ADME to toxicity optimization. Academic Press.)
< 10µg/mL - Low solubility
10-60µg/mL - Moderate solubility
> 60µg/mL - High solubility
HLM / MLM classification criteria (Obach RS. Prediction of human clearance of twenty-nine drugs from hepatic microsomal intrinsic clearance data: An examination of in vitro half-life approach and nonspecific binding to microsomes. Drug Metab Dispos. 1999 Nov;27(11):1350-9)
Clint < 25,0 µL/min/mg - Low clearance (high stability)
25,0 ≤ Clint < 100,0 µL/min/mg - Moderate clearance (moderate stability)
Clint ≥ 100,0 µL/min/mg - High clearance (poor stability)

## Sheet: Reference Values
Property	Property Definition	Desired values	Reference
logS	logarithm of intrinsic aqueous solubility for neutral compounds.	> 1	Stardrop reference guide
logS pH7.4	Logarithm of solubility for ionised compounds at pH 7.4	> 1	Stardrop reference guide
logP	logarithm of octanol/water partition coefficient	Optimal range 0 < logP < 3.5	Stardrop reference guide; Drug-like Properties: Concepts, Structure Design and Methods: from ADME to Toxicity Optimization; C. A. Lipinski, Adv. Drug Deliv. Rev., 1997, 23 (1-3), pp 3-25
logD	logarithm of octanol/water partition coeff for ionised compounds at pH 7.4	Optimal range 1 < logP < 3	Drug-like Properties: Concepts, Structure Design and Methods: from ADME to Toxicity Optimization
2C9 pKi	pKi for affinity with CYP2C9	≤ 6	Stardrop reference guide
hERG pIC50	pIC50 for inhibition of hERG K+ channels in mammalian cells	≤ 5	Stardrop reference guide
BBB log([brain]:[blood])	logarithm of the Brain/Blood ratio	Peripheral target (< - 0.5); CNS target (≥ - 0.5); log - 0.5, ratio = 0.315	Stardrop reference guide
BBB	"+" for compounds with a log([brain]:[blood]) ≥ - 0.5 and "-" for compounds with a ratio < - 0.5.	For a peripheral target, compound should not penetrate BBB. It must penetrate BBB for CNS targets	Stardrop reference guide
HIA	"+" for compounds which are ≥30% absorbed and "-" for compounds which are <30% absorbed	"+" for orally given compounds	Stardrop reference guide
P-gp	yes for substrates and no for non-substrates.	no	Stardrop reference guide
2D6 affinity	low for compounds with pKi<5; medium for compounds with pKi between 5 and 6; high for pKi between 6 and 7, and very high" for pKi>7	low, medium	Stardrop reference guide
PPB90	plasma protein binding	low for <90% bound and high for >90% bound; no clear cutoff as many commercial drugs have high (>99%) PPB	Stardrop reference guide; Drug-like Properties: Concepts, Structure Design and Methods from ADME to Toxicity Optimization
MW	molecular weight	MW ≤ 500	C. A. Lipinski, Adv Drug Deliv. Rev., 1997, 23 (1-3), pp 3-25
HBD	hydrogen bond donors	HBD ≤ 5	C. A. Lipinski, Adv. Drug Deliv. Rev., 1997, 23 (1-3), pp 3-25
HBA	hydrogen bond acceptors	HBA ≤ 10	C. A. Lipinski, Adv. Drug Deliv. Rev., 1997, 23 (1-3), pp 3-25
TPSA	topological polar surface area	TPSA ≤ 140 A	D. F. Veber, J. Med. Chem., 2002, 45 (12), pp 2615-2623
RB	rotatable bonds	RB ≤ 10	D. F. Veber, J. Med. Chem., 2002, 45 (12), pp 2615-2623
