# Supplementary material for: Screening of Medicines for Malaria Venture Open Boxes Identifies Potent SARS-CoV‑2 Papain-like Protease (PLpro) Inhibitors
Source: ACS Omega. 2025 Sep 11;10(37):42711–24. doi: 10.1021/acsomega.5c04858 (PMC12461331; doi:10.1021/acsomega.5c04858)
Supplement: Supplementary file 2 [file ao5c04858_si_002.xlsx]

## Sheet: Results
Compound					Compound Activity Summary								Hela-ACE2 % Positive SARS-CoV-2									Hela-ACE2 CoV-2 Total Cell count									Hela-ACE2 Uninfected Cell Toxicity
Compound ID	smiles	library	source_id	name	Overlay % SARS-CoV-2 positive Total Cells uninfected cytotoxicity	CoV-2 EC50 [uM]	CoV2 Efficacy (delta S0:Sinf)	HeLa-ACE2 Total cells EC50 [uM]	HeLa-ACE2 Total Cell Efficacy (Sinf, note + or -)	uninfected HeLa-ACE2 CC50 [uM]	SI (average CC50/average EC50)	Tags	Curve	qAC50 Mode	qAC50	Log AC50	SE Log AC50	S0	Sinf	nHill	Data Mode	Curve	qAC50 Mode	qAC50	Log AC50	SE Log AC50	S0	Sinf	nHill	Data Mode	Curve	qAC50 Mode	qAC50	Log AC50	SE Log AC50	S0	Sinf	nHill	Data Mode
CBR-001-546-303-3	OC[C@H]1O[C@H]([C@@H]([C@@H]1NC(=O)[C@H](Cc1ccc(cc1)OC)N)O)n1cnc2c1ncnc2N(C)C	Sigma-Aldrich	P7255	Puromycin dihydrochloride		0.380932	109.643	1.14429	4	0.578442	1.51849	control		=	3.80932e-07	-6.41915	0.0107977	10.0167	-99.6259	4	decreasing		=	1.14429e-06	-5.94146	0.049551	-17.6223	-98.1852	4	decreasing		=	5.78442e-07	-6.23774	0.0109549	-1.04	-99.1112	3.07308	decreasing
CBR-001-601-523-9	Cc1cccc(c1)/C=N/Nc1nc(OCCc2ccccn2)nc(c1)N1CCOCC1	Piramal	Apilimod-34	Apilimod		0.025635	96.2567	2.40385	NA	5.70466	222.534	control		=	2.5635e-08	-7.59117	0.0250214	0.0208837	-96.2358	1.79635	decreasing		>	2.40385e-06						inactive		=	5.70466e-06	-5.24377	0.0507533	-7.36907	-100	1.67095	decreasing
CBR-001-845-278-3	CCC(COC(=O)[C@@H](NP(=O)(Oc1ccccc1)OC[C@H]1O[C@@]([C@@H]([C@@H]1O)O)(C#N)c1ccc2n1ncnc2N)C)CC	WuXi	GS-5734	Remdesivir		0.0951849	101.769	0.102354	2.14233	2.1501	22.5886	control		=	9.51849e-08	-7.02143	0.019929	1.9121	-99.8572	1.89842	decreasing		=	1.02354e-07	-6.98989	0.0782419	-15.3429	34.6571	2.14233	increasing		=	2.1501e-06	-5.66754	0.0462436	13.7985	-53.8717	1.53933	decreasing
CBR-050-295-269-4		Evotec	MMV1898903			3.70897	104.884	>9.61	0.852008	18.8541	5.0834	3		=	3.70897e-06	-5.43075	0.0486407	4.88443	-100	3.85694	decreasing		>	9.606e-06	-4.62704	0.203636	-15.6144	100	0.852008	increasing (weakly active)		=	1.88541e-05	-4.72459	0.018578	-6.02948	-100	4	decreasing
CBR-050-295-268-3		Evotec	MMV1898902			2.97019	104.049	>9.61	NA	14.4728	4.87268			=	2.97019e-06	-5.52722	0.0205482	4.04892	-100	4	decreasing		>	9.606e-06						inactive		=	1.44728e-05	-4.83945	0.0213235	0.420759	-100	3.06375	decreasing
CBR-050-295-265-0		Evotec	MMV1899573			6.48453	107.984	>9.61	1.23273	29.6461	4.57182			=	6.48453e-06	-5.18812	0.037697	7.98355	-100	2.95104	decreasing		>	9.606e-06	-4.5596	0.28212	-9.97104	100	1.23273	increasing (weakly active)		=	2.96461e-05	-4.52803	0.0180618	-3.37667	-100	2.59666	decreasing
CBR-050-295-270-7		Evotec	MMV1898894			>9.61	103.282	>9.61	NA	>39.84	NA			>	9.606e-06	-4.7571	0.144941	3.28208	-100	1.70313	decreasing (weakly active)		>	9.606e-06						inactive		>	3.984e-05						inactive
CBR-050-295-271-8		Evotec	MMV1898895			>9.61	105.451	>9.61	NA	>39.84	NA			>	9.606e-06	-4.78095	0.290339	5.45082	-100	2.54819	decreasing (weakly active)		>	9.606e-06						inactive		>	3.984e-05						inactive
CBR-050-295-266-1		Evotec	MMV1898900			>9.61	103.533	>9.61	NA	>39.84	NA			>	9.606e-06	-5.01547	0.021673	3.53317	-100	4	decreasing (weakly active)		>	9.606e-06						inactive		>	3.984e-05						inactive
CBR-050-295-267-2		Evotec	MMV1898901			>9.61	NA	>9.61	NA	>39.84	NA			>	9.606e-06						inactive		>	9.606e-06						inactive		>	3.984e-05						inactive

## Sheet: Screening Summary
Library
MMV batch2 Hela-ACE2 anti-SARS-CoV-2 Screening Summary, Calibr; April 15, 2021
Dose Response Screen (triplicate)
Top concentration of 8-point dose response	9.59 µM
Compounds Screened	7
RZ' Factor	0.743
Active	6
Hit Rate	0.857143
Number of compounds in tier 1 (EC50< 2 µM, Efficacy >80%, SI > 20); Tag = 1	0
Number of compounds in tier 2 (EC50< 4 µM, Efficacy >80%, SI > 10); Tag = 2	0
Number of compounds in tier 3 (EC50< 10 µM, Efficacy >40%, SI > 5 or CC50 not reached at maximum concentration tested); Tag = 3	1
